# Supplementary material for: Effects of Sub-Chronic MPTP Exposure on Behavioral and Cognitive Performance and the Microbiome of Wild-Type and mGlu8 Knockout Female and Male Mice
Source: Front Behav Neurosci. 2018 Jul 18;12:140. doi: 10.3389/fnbeh.2018.00140 (PMC6058038; doi:10.3389/fnbeh.2018.00140)
Supplement: Supplementary file 1 [file Table_1.xlsx]

## Sheet: chao1_aov
Supplemental Table. ANOVA analysis of best model (as determine by AIC) for prediction of Chao1 by experimental covariates.
	Df	Sum Sq	Mean Sq	F value	Pr(>F)
MPTP Treatment	1	224.097	224.097	5.07805	0.0873107
Genotype	1	3860.12	3860.12	87.4706	0.000727831
as.factor(DOB)	3	1375.48	458.494	10.3895	0.0233155
Home Cage Activity during Week 1 (Dark Cycle)	1	27.1093	27.1093	0.614299	0.476984
Rotorod performance improvement score	1	5727.51	5727.51	129.786	0.000338619
Time Freezing during Acquisition (Tone 2)	1	6629.73	6629.73	150.23	0.000254452
Time Freezing during Tone in Cued Memory Test	1	38.8355	38.8355	0.880015	0.401309
MPTP Treatment:Genotype	1	1442.94	1442.94	32.6971	0.004628
Residuals	4	176.522	44.1305
